# Supplementary material for: Anti-Cancer Potential of Homemade Fresh Garlic Extract Is Related to Increased Endoplasmic Reticulum Stress
Source: Nutrients. 2018 Apr 5;10(4):450. doi: 10.3390/nu10040450 (PMC5946235; doi:10.3390/nu10040450)
Supplement: Supplementary file 1 [file nutrients-10-00450-s001.zip]

Archive with 2 entries (2 files):
- nutrients-283204-Table S1.pdf
- Supplementary materials Figre S1-7 and Table S2. .pdf
